# Supplementary material for: Role of Wheat Phosphorus Starvation Tolerance 1 Genes in Phosphorus Acquisition and Root Architecture
Source: Genes (Basel). 2022 Mar 10;13(3):487. doi: 10.3390/genes13030487 (PMC8950872; doi:10.3390/genes13030487)
Supplement: Supplementary file 1 [file genes-13-00487-s001.zip]

Archive with 1 entries (1 files):
- genes-1616065-supplementary.pdf
